# Supplementary material for: Development of Immune-Regulatory Pseudo-Protein-Coated Iron Oxide Nanoparticles for Enhanced Treatment of Triple-Negative Breast Tumor
Source: Nanomaterials (Basel). 2025 Jun 30;15(13):1006. doi: 10.3390/nano15131006 (PMC12250821; doi:10.3390/nano15131006)
Supplement: Supplementary file 1 [file nanomaterials-15-01006-s001.zip]

Archive with 1 entries (1 files):
- nanomaterials-3673707-supplementary.pdf
